# Supplementary material for: Evolutionary Relationship and Structural Characterization of the EPF/EPFL Gene Family
Source: PLoS One. 2013 Jun 3;8(6):e65183. doi: 10.1371/journal.pone.0065183 (PMC3670920; doi:10.1371/journal.pone.0065183)
Supplement: Table S1 — EPF/EPFL genes used in the phylogenetic analyses. (XLSX) [file pone.0065183.s003.xlsx]

## Sheet: Sheet1
Table S1. EPF/EPFL genes used in the phylogenetic analyses.
Classification		Species	Gene name	Accession number/Gene ID/Locus ID/Location	Data source
Bryophyta/Bryopsida		Physcomitrella patens	PpEPF1	Pp1s279_24V6	http://www.phytozome.net/
			PpEPFL1	Pp1s105_161V6
			PpEPFL2	Pp1s263_75V6
			PpEPFL3	Pp1s144_136V6
			PpEPFL4	Pp1s21_79V6
			PpEPFL5	Pp1s30_64V6
			PpEPFL6	Pp1s44_187V6
			PpEPFL7	Pp1s16_10V6
			PpEPFL8	Pp1s196_93V6
			PpEPFL9	Pp1s137_142V6
Isoetopsida		Selaginella moellendorffii	SmEPF1	scaffold_71, 752188-752003*	http://www.phytozome.net/
			SmEPF2	scaffold_99, 524784-524599*
			SmEPFL1	scaffold_26, 1616951-1616709*
			SmEPFL2	fgenesh2_pg.C_scaffold_26000263
			SmEPFL3	fgenesh2_pg.C_scaffold_34000301
			SmEPFL4	e_gw1.59.478.1
			SmEPFL5	e_gw1.109.272.1
			SmEPFL6	asmbl_343.p5selaginella0**
			SmEPFL7	fgenesh2_pg.C_scaffold_8000558
			SmEPFL8	e_gw1.1.2076.1
			SmEPFL9	fgenesh2_pg.C_scaffold_1000470
			SmEPFL10	fgenesh2_pg.C_scaffold_16000034
			SmEPFL11	fgenesh2_pg.C_scaffold_59000110
			SmEPFL12	fgenesh2_pg.C_scaffold_109000004
			SmEPFL13	fgenesh2_pg.C_scaffold_24000003
			SmEPFL14	fgenesh2_pg.C_scaffold_26000267
			SmEPFL15	scaffold_6, 1785269-1785117*
			SmEPFL16	asmbl_3412.p5selaginella2**
Pinophyta		Picea glauca	PgEPF1	DR578681	http://compbio.dfci.harvard.edu/tgi/
			PgEPF2	DR579786
			PgEPFL1	TC150298
			PgEPFL2	DR577422
			PgEPFL3	CO480750
			PgEPFL4	GH283575
			PgEPFL5	TC135544
monocots	commelinids	Oryza sativa	OsEPF1	Os04t0457700	http://rapdb.dna.affrc.go.jp/
			OsEPF2	Os04t0637300
			OsEPFL1	Os08t0485500
			OsEPFL2	Os02t0756100
			OsEPFL3	Os03t0726700
			OsEPFL4	Os03t0672500
			OsEPFL5	Os07t0132300
			OsEPFL6	Os03t0161600
			OsEPFL7	Os11t0581700
			OsEPFL8	Os05t0476400
			OsEPFL9	Os01t0824500
			OsEPFL10	Os01t0914400
		Sorghum bicolor	SbEPF1	Sb06g030110	http://www.phytozome.net/
			SbEPFL1	Sb04g027410
			SbEPFL2	Sb01g009510
			SbEPFL3	Sb01g012220
			SbEPFL4	Sb02g002300
			SbEPFL5	Sb01g046365
			SbEPFL6	Sb05g022700
			SbEPFL7	Sb09g023370
			SbEPFL8	Sb03g038370
			SbEPFL9	Sb03g043620
eudicots	fabids	Populus trichocarpa	PtEPF1	POPTR_0011s12370	http://www.phytozome.net/
			PtEPF2	POPTR_0013s13970
			PtEPF3	POPTR_0019s13390
			PtEPF4	POPTR_0013s12090
			PtEPFL1	POPTR_0005s07490
			PtEPFL2	POPTR_0007s05190
			PtEPFL3	POPTR_0002s11350, asmbl_6221.pop_pasa0**
			PtEPFL4	POPTR_0003s04220
			PtEPFL5	POPTR_0008s15710
			PtEPFL6	POPTR_0010s09230
			PtEPFL7	POPTR_0019s14870
			PtEPFL8	POPTR_0013s15150
			PtEPFL9	POPTR_0018s13060
			PtEPFL10	POPTR_0002s25140, asmbl_7699.pop_pasa0**
		Medicago truncatula	MtEPFL1	Medtr3g101900	http://www.phytozome.net/
			MtEPFL2	Medtr3g128050
			MtEPFL3	Medtr8g102160
			MtEPFL4	Medtr5g014980
			MtEPFL5	Medtr2g046540
			MtEPFL6	Medtr8g020990
			MtEPFL7	Medtr2g120960
			MtEPFL8	Medtr5g082990
			MtEPFL9	Medtr8g120580
			MtEPFL10	Medtr2g126430
			MtEPFL11	Medtr4g005480
			MtEPFL12	Medtr7g046100
	malvids	Arabidopsis thaliana	AtEPF1	At2g20875	http://www.arabidopsis.org/
			AtEPF2	At1g34245
			AtEPFL1	At5g10310
			AtEPFL2	At4g37810
			AtEPFL3	At3g13898, AB499312
			AtEPFL4	At4g14723
			AtEPFL5	At3g22820
			AtEPFL6	At2g30370
			AtEPFL7	At1g71866, AB499313
			AtEPFL8	At1g80133
			AtEPFL9/Stomagen	At4g12970
		Carica papaya	CpEPF1	evm.TU.supercontig_700.4	http://www.phytozome.net/
			CpEPF2	evm.TU.supercontig_934.1
			CpEPFL1	evm.TU.supercontig_55.91
			CpEPFL2	evm.TU.supercontig_160.16
			CpEPFL3	evm.TU.supercontig_129.50
			CpEPFL4	evm.TU.supercontig_25.73, asmbl_2092.p5papaya1**
			CpEPFL5	evm.TU.supercontig_44.118
			CpEPFL6	evm.TU.supercontig_2.320, asmbl_702.p5papaya0**
			CpEPFL7	evm.TU.supercontig_10.259
			CpEPFL8	evm.TU.supercontig_8.85
* For unpredicted genes, protein-coding regions were predicted in this study.
** Genes, which appeared to be misprediced, were manually predicted in this study.
