# Supplementary material for: Evolutionary Relationship and Structural Characterization of the EPF/EPFL Gene Family
Source: PLoS One. 2013 Jun 3;8(6):e65183. doi: 10.1371/journal.pone.0065183 (PMC3670920; doi:10.1371/journal.pone.0065183)
Supplement: Table S2 — Putative signal peptide and cleavage site of the proteins encoded by genes in the EPF1-EPF2-EPFL7 clade and the EPFL9/Stomagen clade as predicted by the SignalP 4.0. (XLSX) [file pone.0065183.s004.xlsx]

## Sheet: Sheet1
Table S2. Putative signal peptide and cleavage site of the proteins encoded by genes in the EPF1-EPF2-EPFL7 clade and the EPFL9/Stomagen clade as predicted by the SignalP 4.0.
Species	Gene name	SignalP (Putative cleavage site)
Physcomitrella patens	PpEPF1	Between pos. 25 and 26
Selaginella moellendorffii	SmEPF1	Between pos. 25 and 26
	SmEPF2	Between pos. 25 and 26
	SmEPFL15	Between pos. 17 and 18
	SmEPFL16	Between pos. 17 and 18
Picea glauca	PgEPF1	Between pos. 25 and 26
	PgEPF2	Between pos. 22 and 23
	PgEPFL5	not predicted
Oryza sativa	OsEPF1	not predicted
	OsEPF2	Between pos. 32 and 33
	OsEPFL10	Between pos. 27 and 28
Sorghum bicolor	SbEPF1	Between pos. 24 and 25
	SbEPFL9	Between pos. 29 and 30
Populus trichocarpa	PtEPF1	not predicted
	PtEPF2	Between pos. 28 and 29
	PtEPF3	Between pos. 21 and 22
	PtEPF4	Between pos. 25 and 26
	PtEPFL10	Between pos. 19 and 20
Medicago truncatula	MtEPFL12	not predicted
Arabidopsis thaliana	AtEPF1	Between pos. 20 and 21
	AtEPF2	Between pos. 25 and 26
	AtEPFL7	not predicted
	AtEPFL9/Stomagen	Between pos. 31 and 32
Carica papaya	CpEPF1	Between pos. 23 and 24
	CpEPF2	Between pos. 25 and 26
	CpEPFL8	Between pos. 27 and 28
