# Supplementary material for: Evolutionary Relationship and Structural Characterization of the EPF/EPFL Gene Family
Source: PLoS One. 2013 Jun 3;8(6):e65183. doi: 10.1371/journal.pone.0065183 (PMC3670920; doi:10.1371/journal.pone.0065183)
Supplement: Dataset S1 — Predicted EPF/EPFL genes in land plants. EPF/EPFL genes were retrieved from genomic databases for Arabidopsis thaliana (The Arabidopsis Information Resource, TAIR), Oryza sativa (Rice Annotation Project Database), Picea glauca (The Gene Index Project) and Carica papaya, Medicago truncatula, Populus trichocarpa, Physcomitrella patens, Sorghum bicolor and Selaginella moellendorffii (Phytozome v8.0). (TXT) [file pone.0065183.s005.txt]

Dataset S1. Predicted EPF/EPFL genes in land plants.
>PpEPF1
ATGGCCTTATTGACATGGCTGCTGCTGCTGCTGCTGCTTCTGCCCCTACTTTTCCATGTCGACACCGCAAATGCCACCTCCCGCGTCATACTTGGAACTGAAGCAGTCTTGGATTCCGAATCACGTCTACCTGCGACAGACTACACAGATATTGATCAATCGTTGTTCATATCAAAGTCCAATTCCAAGATAGAGACTGAGGGGATTTCACCTGTGAAGGCTCCCAAGCCCAGCAATGAGAAACGGCTATTAATTGGCTCTTCAGCCCCGGAGTGCGGCCACACATGTGGGGCATGCTCGCCTTGCAAAATCCAAATTGTGAGCTATGAATGCGAGGAAGATTTTGGATCGCACGCGGAAGCTTGTCCGTTGGGCTACTTGTGCCTCTGTCATGGCAAATCCTTTCCCATCCCTTGA
>PpEPFL1
ATGCCAATTCTCAAGTATCGGACTTTGCTTCTTCTCACAATGTTTACATTCCTGGCTGTTGCTGGTCGAAACATTCCTGCTGCGGTGCCATCGACTGCGATTTTTGCTCCAACTACCAAAGTCAAGCTTACACCGACCAGGAAATTGTGGTTTGGAGTAGTCTCTTGGGCACAAAGTGGCAGCCAATCTCAGGATATGAATCCTTCTTCAAATACTAAGACAGTTCGCGGCAACAAAAAAAATGACTTGATCTATGAGCAAAGATTATTGGTGGGCTCATCTCCACCGTCATGCGCAGGAAAGTGTGGGCCGTGCACGCCGTGCAGACCAATTCACGTGTCAGTCGGGAGTCCGCATGCAAGGTCGGTGACAGAGCATGAATACTATCCGGAGGTCTGGAGATGTAAATGCAAGAACAATCTCTACGAACCTTAG
>PpEPFL2
ATGACATTCAGCTTCACGATATTATTGTCAGCGCAAGAAGTTGAAAAATGTGACCAAGCTTTGATTCTTTGTAAGGCAAAGACCACTCTGATCAGTGTCATTGGCCGACTCGCGGCCGGACCACCCGCAAGCGCCTCAACACAGACTCCTGGAGTTCAGGTAGCTGGGGCTAAGAGAGAAGTGTTAAGAGGAACCGTTGAAGATGACACACAGATACAGGACAGAAGCCCACCGCCTCACAGAAAAATCCTTCAGGGAATGAATAAGGCAGTCGGTAGAGAAGATTCCATATATTGTCACAGTTTGTTGGTTGGTTCGAGTCCGCCCACCTGCCAAGGCAAATGCGGCTCCTGCATCCCTTGCAACCCAATTCATGTGTCAATCAGCAGTCCTCACGGCGCATTAACGCAGCAGGAATACTACCCCGAGGTTTGGAGATGCAAATGCGGGAATCGGCTCTTCATGCCTTAA
>PpEPFL3
ATGTCGAAGCCAAATGCTACAGCATTAGTTACCTTTTTTGCTCTCCTTCTGCTCACCATGTTTCCCCAACAAACCATCGCTGGACGACAATATCTACCTGCTGGACCGCCGGCAAGCTCAATGCACACTCCCAGACCAGTCCAGGTTCCAGCCGCCAGGCGTGTAGCAAGCCAAGGAGGAGTCTTAGAAGGCTCGGCGTTGGATGATGGAAGCCAGTTTCAGGACAGAACCCCCCCATCTCACAGAAAGATATTTCCAGGCTTCAAAGATCCAGTGAATAGTAACGCCGATTCTATATATGGGCACAGACTGCTGGTTGGATCGTCTCCTCCGACCTGCCAAGGGAAATGTGGACGTTGTATCCCATGCAGTCCAATTCATATGTCGTATGGAAGTCCTCACGGCGCATTGACACAGCAGGAATACTACCCCGAAGTTTGGAGGTGCAAATGCGGCAACAGATACTTCATGCCGTAA
>PpEPFL4
ATGCGAACTCTCAGGTTTCAGATTTTGTTTCTTCTTCTCACAATGGTTTCTCGTCTGGCCGTCGCCGGCCGCTTCATACCTGGTCCACCATTGACTGCAAGCTCCACAGCTACACCCCAAGTCGAGTTAACTTGGGATCCAAAATCTGAGGAAGAAATGGAAATTGCAGAAGTGATCTGGAATCGTGACCGTCAATATCAGGATTTGAGTCCATGGTCTTCTCAAAGAGCCAATATTCGTCACGGTAACGTCAAGGTCGTCGGCAGAGACCGTTCAATCTTCGGCCACCGGATTTTGCTGGGTTCAGCTCCCCCGTCTTGCCAAGGGAAGTGTGGAGTGTGTGTTCCCTGCAGCCCAATCCACGTTTCCCTCGGCGGTCCGCATGGGTCAATCACGCAGCAAGAGTATTATCCCGAGGTCTGGAGATGCAAATGCGGCAACCATTTTTTCATGCCTTAG
>PpEPFL5
ATGCCAACCCTCAGTTGTAGGATTTTGCTATTTCTGACAATGGTTCCTTACCTGGCTGCTGCTGGTCGCCCCATACCCGCTCCACCATTGATTGCAAGCTCCACAACCACACCTCAAGTCAAGTTAACTTGGGGTTTAACGTCTGGAGAAGATCTGGGAATTGCAGAACTGACCTGGAAATATGGTAGCCAATATCAGGATTCAAGTCCACCATCTCCTCGTGTAGCCAGTTTCCGCGGCAATGTGAAGAAGATCTACAGAGACGGTTCGATCTTTGGTCACCGAATATTGCTTGGCTCAGCTCCTCCTTCTTGTCAAGGGAAATGCGGATTATGTGTTCCATGCAACCCAATTCATTTTTCCCTCGGCGGTCCGCACGGGTCAATATCGCAGCAAGAATACTATCCGGAGGTCTGGAGATGCAAATGTGGCAACCACTTCTTTATGCCGTAG
>PpEPFL6
ATGTCAGTCGTTGTGGTTGCTTGCTTGATCAGCTTGGCGCTTTTAGCTTCCTGTCCTGCTTCGGCTGCTGCACGAATCGGTCCAGCTGGCACGCCCTCCGTGGAGACGATGATTCCTTATCAGGAGCGAACATCAACATCTGCTCAAGATAAGCAGGAGGTGGTAGAAACAAATATCAAGATAATACAGAGAATGAATATAAGAGCACCCCAAGATGCAGACTCAATTTTTGATTTCCAGGGGAAGAATGCTGGCAGCAGCTGCATCAGAAGAAGGGGTCTTGTGGGGTCGTCTCCTCCCACTTGTCGATCAAAATGCGGGAGGTGCACGCCTTGCAAGGCAGTGCACGTTGCCATCGGCAGCCCCCATGGGGTTATCTCAGAGACGGAGTATTATCCTGAGGTATGGCGCTGTCAGTGCGGTAACAGGTACTACATGCCATAA
>PpEPFL7
ATGGTCCTAGTTCACACACGATTTGAATCGGTGTGTGGCAAGGGGATACTGCCCGGGAGAAGGCGCCGAACAACCAACATGTCGGCCGGTATGGTTACTTGTTTGATCGGCTTGGCGCTTTTCGCGATTTTCCCTGTCTCCATTGTTGCACGAAGCAGCCCAGCTGACACGCCATCGGTAGAGACGATGATATCGTATGAGGAGAGGACACCGGCAACTTCTACTCAAGCCGAGCGGGAATCAGCAGAAAAGGAACCACACACCATTCAGAGAATGGATTTGAGAACACCGCAGGAAGCCGACCTCATCTTTGACTCCCTCCCGAAACTCGTCAGTGGGAGAATGAGCAGCACCAGCGGCAGAAGGGGTCTAGTGGGATCATCGCCCCCTACATGCCGATCCAAGTGCGGGTTGTGCACACCGTGCAAGGCAGTCCACGTTGCCATCAGCAGCCCTCACGGCGTCATCTCCGAGACGGAATATTACCCCGAGGTGTGGCGCTGTCAGTGCGGCAACAGGTACTACATGCCGTGA
>PpEPFL8
ATGTGTGCATCAAGGTGGAGAGGTGCTGCAGGAAGATTTGGGCACTGCAACTTGAGCCCCGTTATGGTTGCTTTCTCGATGATGAGCTTGGCGGTTTTGATAGTGTTTCCTGCCACAGTTGTTGCTCGCATCGGCCCTGGAGTGACTGACCCTTCGGTACCAACGATCTTTCATATAAAGCAAATGCCGGCACTCTCCTCTCTTGATGCTGAAAATAAATCACGAGGCGTTCAGAGGCAGGATATGAGAGACGTACCGCAGCAAGCAGACACCATTTTTGGCCATCCCCAGGGGAAAAGAATCTCTGATGGAAGCAGCAGCAGCAGCAGCAGGAGGGGATTAGTAGGATCGTCTCCCCCGACTTGCCGATTCAGGTGTGGAACGTGCACGCCCTGCAAGCCAGTGCACGTTGCCATTGGCAGCCCACACGGAGTGATCTCCGAGACCGAGTATTACCCCGAGGTATGGCGGTGTCAGTGCGGCAACCGGTACTACATGCCTTAA
>PpEPFL9
ATGCAAACTGAGACAGGAGTGACTGATCCTCCGGTAGAAACAATCTCATATCTGGAGCGGACATTGGCATCTCCCTCCGCTGACGTTGAGAAGACATCTCGAGGCATCGAAGTTCCGAGTCTAGATCGAAGAGGAGCACCTCGACAGGAAGAGGACACGATTTTTGGTCATTTCCAGATTAAAGAGTTTGGTGGTGGAATCAGCAGGAGGAGAGGGCTGGTGGGCTCATCTCCACCAACTTGCCGATTCCAGTGCGGAACGTGCACGCCCTGCAAGCCAGTGCACGTAGCCATTGGCAGTCCGCACAGCATGATATCACAGACTGAGTACTACCCGGAGGTATGGCGATGTCAGTGCGGCGACCGATACTACATCCCATAA
>SmEPF1
ATGGTCCAACCATCGCCTCTACACTTGTTGCTCGTCCTCATCGTCCTCGTCGCAACCTTGCCGCTCTCTTCCACACATCGGCCTCTGCCCGACGAGAGCAAAACCATCCAAGCACAAATCACCATCAACAGCACCGCGGAAGAGGTCCCTCGGAACAGATCCAAGGAGCTGTCGATGATGGCTGGCTCGGCGCTCCCAGACTGCTCTCACGCCTGTGGCCCTTGCTCGCCGTGTCTCAGAGTTACCATCAGCTTTATGTGCCTCGAGTCGCGAGACTCGGAGGCTTGCCCTTCCACCTATCGATGTATGTGCCACGGAAAATCCTTCCCAGTCCCATGA
>SmEPF2
ATGATCCAACCATCGCCTCTACACTTGTTGCTCGTCGTCATCGTCCTCGTCGCAACCTTGCCGCTCTCTTCCACACATCGGCCTCTGCCCGACGAGAGCAAAACCATCCAAGCACAAATCACCATCAACAGCACCGCGGAAGAGGTCCCTCGGAACAGATCCAAGGAGCTGTCGATGATGGCTGGCTCGGCGCTCCCAGACTGCTCTCACGCCTGTGGCCCTTGCTCGCCGTGTCTCAGAGTTACCATCAGCTTTATGTGCCTCGAGTCGCGAGACTCGGAGGCTTGCCCTTCCACCTATCGATGTATGTGCCACGGAAAATCCTTCCCAGTCCCATGA
>SmEPFL1
GCTTTGGAGGACAAGAAGATTGGATCGAGCCCCCCGAGCTGCAATAACAAGTGCAACGCTTGCTTCCTTGCCAGGCGGCGCAAACACCCATGTCGTCCTCGAAACCCCCATGAAGAAGAACACCAAGAACAGCGGTCAAGGCCATCACGATGTTGGGGAGCACTTCATTGTTCAAGGGTTCTCAATTACAGGCTCGAGACGTGGAAGTGTAACTGTGGCAGCCAGTTTTTTAATCCCTGA
>SmEPFL2
ATGCCAAGGCGATATCTCTGCGAGATTGTTCTTGTTTTGCTCGCGCTGCAAGCGATCCTGGCTCACGGCAGATTCAATAGCGATGAGAAACTATGCTGCAGTGACGAGCCATCCGCGAGGAGCGGCGCCAAAGAATCCTTCCAGAAGCACAAGGCAGCAAGAGCACCGAGAACATCGAGCACAGCTATGGACAAGACAGTGGTTGGATCAACGCCTCCGAGCTGCCTGAACAAATGCGCCTCTTGCACACCGTGTCAGCTCGTCAAGGCTCTGGGGGAGGACAAGAAGATCGGATCGAGCCCCCCGAGCTGCAATAACAAGTGCAACGCTTGCGTTCCTTGCCAGGCGGTGCAAACACCCATGTCGTCCTCGAATCCCCGCGAAGAAGAACACCAAGAACAGCCGCGTGAAGAGCGCGATAATCAAGACGATCGCGAAGTCGGGGAGCACTTCATTGTTGGGTTCTCAAACTACATGCCCGAGACTTGGAAGTGTAAATGTGGCAACCAGTTCTTTAGTCCGTAA
>SmEPFL3
ATGCCAAGGCGATATCTCTGCGAGATTGTTCTTGTTTTGCTCGCGCTGCAAGCGATCCTGGCTCGCGGCAGATTCAATAGCGATGAGAAACTATGCTGCAGTGACGAGCCACCCGCGAGGAGCGGCGCCAAAGAATCCTTCCAGAAGCACAAGGCAGCAAGAGCACCGAGAACATCGAGCACAGCTATGGACAAGACAGTGGTTGGATCAACGCCTCCGAGCTGCCTGAACAAATGCGCCTCTTGCACACCGTGTCAGCTCGTCAAGGCTCTGGGGGAGGACAAGAAGATCGGATCGAGCCCCCCGAGCTGCAATAACAAGTGCAACGCTTGCGTTCCTTGCCAGGCGGTGCAAACACCCATGTCGTCCTCGAATCCCCGCGAAGAACACCAAGAACAGCCGCGTGAAGAGCGCGATAATCAAGACGATCGCGAGGTCGGGGAGCACTTCATTGTTGGGTTCTCAAACTACATGCCAGAGACTTGGAAGTGTAAATGTGGCAACCAGTTCTTTAGTCCGTAA
>SmEPFL4
CAGCCTGCGAGAGGCGAGCTGAGCTTCAAGATCGGATCCAGGCCTCCCAGCTGCTCCAACAAGTGTAATTCCTGCCTCCCCTGCCAAGCAGTCCAGGTCCCAGCACCACTGTCTCATCAGAGCCCCTCTTCTTCCTCCACTCCTTCCTCTTCCTCTTCCTCTTCCTCTTCTTCCCCACAGGGGGAATCTTCCTCCCCACCAAGCCAAGTCTGCAGTGAATATTCCAACTACAAGCCTGAGGGGTGGAAGTGCAAGTGTGGCAACAAGCTCTACAATCCATGA
>SmEPFL5
TCGTTTGCGCAGCCTGCGAGAGGCGAGCTGAGCTTCAAGATCGGATCCAGGCCTCCCAGCTGCTCCAACAAGTGTAATTCCTGCCTCCCCTGCCAAGCAGTCCAGGTCCCAGCACCACTGTCTCATCACAGCCCCTCTTCTTCCTCCACTCCTTCCTCTTCCTCTTCTTCCCCACAGGGGGAATCTTCCTCCCCACCAAGCCAAGTCTGCAGTGAATATTCCAACTACAAGCCTGAGGGGTGGAAGTGCAAGTGTGGCAACAAGCTCTACAATCCATGA
>SmEPFL6
ATGTTGGTGAAGTTGAGCACAATTCTCTTCATTTTTTTGGTCAGCTGCTGCGAGACAACGGGCAGGCCAGCTTGGGAGAATGGATTTGTAGGACCTCATGACACCTCCTCACTGCAAGTAAGAAATCAACAGCAAGCAGCAGCGCGAAGAACAGCAGCATCGAGGATCGGATCGCGGCCCCCGAGCTGCATCAACAAGTGTGACTCGTGCACTCCATGCCAGGCCGTCCAGGCGAGCCAGCAAAGCCTGGCCGAGATGAGCAGCAACATCGGATCTCGGCCTCCGAGCTGCCAGAACAAATGCAACCGATGCATCCCGTGCCAGGCAGTGCAAGTCCCCACGCCCATCGAGCGCAAATCCCCGGTCGTACCACGGAAGCGAGAACATCGCCGAGAACACCGTCAAGAACACGAACACCAACAAGAAGAACACCAAGAACACCACCAACACCACCAACAGGTCAGTGTTGAGTACTCCAACTACAAACCCGAGGGCTGGAGGTGCAAGTGTGGCAACAAGCTGTTCAATCCGTGA
>SmEPFL7
ATGATGCAAAGACTGGCAGCAAGGAGGAACGGGGCTTGGAAGGAGGAGAAGAAAGGATGCCAGTGTAGCATGTTGGTGAAGTTGAGCACAATTCTCTTCATTTTTTTGGTCAGCTGCTGCGAGACAACGGGCAGGCCAGCTTGGGAGAATGGATTTGTAGGACCTCATGACACCTCCTCACTGCAACAGCAAGCAGCAGCGCGAAGAACAGCAGCATCGAGGATCGGATCGCGGCCCCCGAGCTGCATCAACAAGTGTGACTCGTGCACTCCATGCCAGGCCGTCCAGGCGAGCCAGCAAAGCCTGGCCGAGATGAGCAGCAACATCGGATCTCGGCCTCCGAGCTGCCAGAACAAATGCAACCGATGCATCCCGTGCCAGGCAGTGCAAGTCCCCACGCCCATCGAGCGCAAATCCCCGGTCGTACCACGGAAGCGAGAACATCGCCGAGAACACCGCCAAGAACACGAACACCAACAAGAACAACACCAAGAACACCACCAACATCACCAACAGGTCAGTGTTGAGTACTCCAACTACAAACCCGAGGGCTGGAGGTGCAAGTGTGGCAACAAGCTGTTCAATCCGTGA
>SmEPFL8
ATAGGCTCCAGGCCACCGAGCTGCCAGAATAAGTGCAACCGGTGCCTCCCTTGCCAAGCAGTCCAGGTTCCCACCCCCGATCCCAAGGATGAGGAGGCCAAGCGAGTTTCTCCGGCGAAAGATGAAGGTGAGGCGGCTGCTCTTTACTCCAATTACAAGCCCAAAGGATGGAGGTGCCAATGCGGAAACAAGCTCTTCAATCCGTAG
>SmEPFL9
ATGCTGCTGCTGCTGCTGCTGCTGCTGCTGTTTGTCTCTAGAGTCACAAGCCTTGCCAATGCCGGTAGCATGGTTGTCTCCAACAAATTCTCCTGCTGGCTGCTGATCTCACTCCTCCTCCTCCAGCTCGCTAGTCTCACAACTCCGAGTCCTTTCCCCCGGGGAAGAAAGGATGACCCTCGTCGCCACGACAATCAAAGCCTGGCAAGGGTGATTGCCACAGCACCGGGATCCAAGCCTCCGAGTTGTCTCAACAAGTGCGACTCTTGCACTCCATGCCAGGCAGTTCAAGCGGTACAAGAAGTTCCGGACACTGTTATAACGGGTATAGGCTCCAGGCCACCGAGCTGCCAGAATAAGTGCAACCGGTGCCTCCCTTGCCAAGCAGTCCAGGTTCCCACCCCCGATCCCAAGGATGAGGAGGCCAAGCGAGTTTCTCCGGCGAAAGATGAAGGTGAGGCGGCTGCTCTTTACTCCAATTACAAGCCCAAAGGATGGAGGTGCCAATGCGGAAACAAGCTCTTCAATCCGTAG
>SmEPFL10
ATGGTTGTCTCCAACAAATTCTCCTGCTGGCTGCTGATCTCACTCCTCCTCCTCCAGCTCGCTAGTCTCACAACTCCGAGTCCTTTCCCCCGGGGAAGAAAGGATGACCCTCGTCGCCACGACAATCAAAGCCTGGCAAGGGTGATTGCCACAGCACCGGGATCCAAGCCTCCGAGTTGTCTCAACAAGTGCGACTCTTGCACTCCATGCCAGGCAGTTCAAGCGGTACAAGAAGCTCCGGACACTGTTATAACGGGTATAGGCTCCAGGCCACCGAGCTGCCAGAATAAGTGCAACCGATGCCTCCCTTGCCAAGCAGTCCAGGTTCCCACCCCCGATCCCAAGGATGAGGAGGCCAAGCGAGTTTCTCCGGCGAAAGATGAACGTGAGGCGGCTGCTCTTTACTCCAATTACAAGCCCAAAGGATGGAGGTGCCAATGCGGAAACAAGCTCTTCAATCCGTAG
>SmEPFL11
ATGACCAGGAGCAGCAGCAGAAGAAGAAGATGGACATCAGTCTGTTGTCTCTTCTTGCTGCTTGCTCTTTCTTCCATGGGATCAGCAGTGGCTGACCCAACATTGTCAAGAGGCAGCAGGAAGTTGCAACCAATCCATGACAAGAGATTAGCACCATCATCATCAGTATCAGCAAGTGCCGAAGTCCAAGATCACAAGGAGAGGACCAAGCTGGATTTCCCAAGCCCAAACAGGAGGAGCCCATCTGCTGGTGACAAGTCCAGGAGGGATTTGAGTGGGCTGGGGTCATCCCCACCACAGTGCAATTCCAAGTGTGGCTTTTGCTCCCCATGCAGGGCTGTGCATGTTCCAATCCAGCCAGGCTTTGTGAGAACCACAGAGTACTACCCAGAGGCATGGAGGTGCAAATGTGGCAACAAGCTCTACATGCCATGA
>SmEPFL12
ATGACCAGGAGCAGCAGCAGAAGAAGAAGATGGACATCAGTCTGTTGTCTCTTCTTGCTGCTTGCTCTTTCTTCCATGGGATCAGCAGCGGCTGACCCAACATTGTCAAGAGGCAGCAGGAAGTTGCAACCAATCCATGACAAGAGATTAGCACCATCATCATCAGTATCAGCAAGTGCGGAAGTCCAAGATCACAAGTCTCATCAGGAGAGGACCAAGCTGGATTTCCCAAGCCCAAACAGGAGGAGCCCATCTGCTGGTGACAAGTCCAGGAGGGATTTGAGTGGGCTGGGGTCATCCCCACCACAGTGCAATTCCAAGTGTGGCTTTTGCTCCCCATGCAGGGCTGTGCATGTTCCAATCCAGCCAGGCTTTGTGAGAACCACAGAGTACTACCCAGAGGCATGGAGGTGCAAATGTGGCAACAAGCTCTACATGCCATGA
>SmEPFL13
ATGAAACGATCGTTTTGGAGCTTAGAGCATTGCTGCAGTAGAAGAAGAGGAGGAGCTCGCAGTTTAGTTTACTTGGTACTTGCCATCCTCCTCGCTTCAAGATGCTTGCACTCATCCAGCGCTGGCAGAACTCAAGCGGAGCGACTGAGTACCGGTGTCCATGAAAGCAAAGACGCAGCTTTATCACTGTCCACAAAACGGCAGCAGCTCGATCAGATGGGCGATGATCAACAAAGTGTGGATCAACAAAGCTGGGTAGCCGATTACTCGCCCTTGCAATTGGAGGAGCTTCGATCCAGCAGCAGCCTGGTGAGGAGGAGCTTGAGCGGGCCTGGATCGTCGCCACCCCAATGCACGTCAAAGTGTGGGAGATGCTATCCTTGCAGGCCTGTTCATGTTCCAATCCAGCCGGGTCTCGTCAAGACCGCCGAGTACTACCCCGAGGCTTGGCGGTGCAAGTGTGGCAACAAGTTGTTCATGCCATGA
>SmEPFL14
ATGAAACGATCGTTTTGGAGCTTAGAGCATTGCTGCAGTAGAAGAAGAGGAGGAGCTCGCAGTTTAGTCTACTTGGTACTTGCCATCCTCCTCGCTTCAAGATGCTTGCACTCATCCAGCGCTGGCAGAACTCAAGCGGAGCGACTGAGTACCGGTGTCCATGAAAGCAAAGACGCAGCTTTATCACTGTCCACAAAACGGCAGCAGCTCGATCAGATGGGCGATGATCAACAAAGTGCGGATCAACAAAGCTGGGTAGCCGATTACTCGCCCTTGCAATTGGAGGAGCTTCGATCCAGCAGCAGCCTGGTGAGGAGGAGCTTGAGCGGGCCTGGATCGTCGCCACCCCAATGTACGTCAAAGTGTGGGAGATGCTATCCTTGCAGGCCTGTTCATGTTCCAATCCAGCCGGGTCTCGTCAAGACCGCCGAGTACTACCCCGAGGCTTGGCGGTGCAAGTGTGGCAACAAGTTGTTCATGCCATGA
>SmEPFL15
ATGCCGGTGGCCTTACTCCTCTTGCTGCTGCTCGTCTCTTCGTGCTCATCGTCTTGTCCGGAAGAGCATGGGTCGAGACAAATCCAAGGTGTCTCTCGAAAGCTGCTGCAACAAACGCTAACGCCCAAGTATCCCAGTGATCGAAGAGCGATGGTCGGGTCGACGGCGCCCAGCTGCACTTACAACGAGTGCCGGGATTGCAAAACGGAGTGCCGAGCCGAGCAAGTCCCACTCAATGGCCGCAATCCCAAGGAGAGTGCCTATAGATACTTGTGTGTCTGTAGGAAGCGACACTAA
>SmEPFL16
ATGCCGGTGGCCTTACTCCTCTTGCTGCTGCTCGTCTCTTCGTGCTCATCGTCTTGTCCGGAAGAGCAAGGGTCGAGACAAATCCAAGGTGTCTCTCGAAAGCTGCTGCAACAAACGCTAACGCCCAAGTATCCCAGTGATCGAAGAGCGATGGTCGGGTCGACGGCGCCCAGCTGCACTTACAACGAGTGCCGGGATTGCAAAACGGAGTGCCGAGCCGAGCAAGTCCCACTCAATGGCCGCAATCCCAAGGAGAGTGCCTATAGATACTTATGTGTCTGTAGGAAGCGACACTAA
>PgEPF1
ATGGCTTCTTCAATTCACTGGACTCTGCTTGCATATGCTGCCTTCACTGTTCTTCTGCTCCCTACAGCAATAGGACGGCACGCCCCACTACAGTCACTCTATGATATTAATAAACTAAACTTGCTCAACGTGAATGGAGAGGAATCTAAGGCCTCTACGCCTGTAAAAAAGGACGCCATATTCAAGGGCTCTGTGTCTGCAAAGCCCCACGTCAGAGCAGAGGGACGCGTTCAGATGCAACTAATGCGTCAAATTGCAGGGTCCAGCTTGCCAGACTGCGCGCATGCTTGCGGTGCATGTTCACCTTGCAGGCGAGTGGCAGTGAGCTTCAAGTGCTCGATGGCAGAAGGATCAGAGTCATGTCCCATGGCTTACAGATGTATGTGCAGAGGAAAAACCTTCCCCATTCCATAG
>PgEPF2
ATGAAGTTACTCAGCTGTGTTGTGATTGTTTTGATGGCGCTCATCATAATTTCTATGGCTTCCACTGAGAAGACGAGCTGTGATGATTCGTCCAAAGCAGCAAACGAAACAGTTTCAAATGGATCGAGCTTGATTCCGGGGATGAAGGAGATCTTACACGGGCAGGAGCATCGAACCGAACACCAGATCATGACAGCGAGCTCGAATAATATTGTTCTTCTGAAGGTTGCTGGATCGGCATTACCGGACTGTTCTTGGGCATGCGGGGCTTGCATTCCTTGTACAAGAGCTACAGTGAATCTGATCAAATTTTCTAAAACTCAGGTTCCTGTAAATTCTAACTCAAACCATGGGAATTCTGAGCACAGAATAGGTCCCGTTGCTCACAGATGTGTTTGTATGGGGAAAAGTTTTCCTGTGCCTTAG
>PgEPFL1
ATGATGATGCATAATATCTCCTGCTCATGCAAATGCACAGAGCTCCTACTGCTCTTGATCTGGATTTTCTCAGCTGCAGTAGCAGCTTCTCGCTCTAATTTTGTCCCCGATTATCGGCATGATGCTTCTCCCATGGGAACAATGGACAAGGTCTCTTTGCAGGCTCCAACTTCTGGTGCTTCTGATCAGATGATGGTAATGGTGAAGGTAGCTCAGAACAATAATATTGCTCGCCATGTGACCACAATCGATACTCTTGGATCCAGACCCCCTACCTGTCGCAACAAGTGCTCTTCTTGTTCTCCATGCGAGGCCATTCAGGTTCCCACCAATGCGGCCAGGAGCCATGTCCAATATTCCAACTATGAGCCAGAAGGCTGGAAATGCAAGTGCAGAGATAGAGTTTTCAATCCATGA
>PgEPFL2
ATGGAGCGCATTCTACGATCAGGATTGAAGAAGAGAAGATCTAAATTAAGACAGTTGCTCGTTCTCTGCCTTGCAGTAGTGCTATCTTCTACTTCTCTTGTTCTATTCTTTGCAGATGGAGGCTCCTCGTACAATATAGATTTCTCAACTCGTCTGGTGCCTCCAAACAATGAAGATGCTGCAAGAATATTACAGATCGGGAGCCCAATTCATCATGTTGATGAGGCAATGCGCCAGCAGATGAAATTTATTAGTAGAAGACGGTATCTCGGCGGTCGGCCAGGATCCTTCCCACCGAGATGCAGTTCCAAATGTGCTCATTGTTCTCCTTGTCAGCCAGTGCATGTACCAGTCCAACCAGGGCCACCCAGAACTGTTCCAGCCGAATACTATCCCGAGGCTTGGAGGTGCAAATGCGGAAATAAACTATACATGCCCTGA
>PgEPFL3
ATGGAGCGCATTCTACGATCAGGATTGAAGAAGAGAAGATCTAAATTAAGACAGTTGCTCGTTCTCTGCCTTGCAGTAGTGCTATCTTCTGCTTCTCTTGTTCTATTCTTTGCAGATGGAGGCTCCTCGTACAATATAGATTTCTCAACTCGTCTGGTGCCTCCAAACAATGAAGATGCTGCAAGAATATTACAGATCGGGAGCCCAATTCATCATGTTGATGAGGCAATGCGCCAGCAGATGAAATTTATTAGTAGAAGACGGTATCTCGGCGGTCGGCCAGGATCCTTCCCACCGAGATGCAGTTCCAAATGTGCTCATTGTTCTCCTTGTCAGCCAGTGCATGTACCAGTCCAACCAGGGCCACCAAGAACTGTTCCAGCCGAATACTATCCCGAGGCTTGGAGGTGCAAATGCGGAAATAAACTATACATGCCCTGA
>PgEPFL4
ATGGAAGCAGCTATATCCTACTCCAAATATATTGAAAGGCATTTCTATGGTGTTTTTCTTGGCTCCGTTCTGATCAGTATATTAATTCTTCAAGATGTGCCTGGAAGAGAATTAGTTGATAGAAGAAACACGCAAGCTGCACAGCTGGAACCAGGAAGCAAGCTGATGGGATCCAGACCCCCAAATTGCATGAATAAATGCATGGGCTGCACACCTTGTACAGCTTCCCTGACAATTCCTCCACATCCTCGAGAGCCTCTGAGTCATGATGGAGAGTACTACAGCAGCAAGAAGAAAATGATGTCTCAGCTGCTGGATGGACAACATAATTACTATAACTTAGCGTGGAAATGCAAGTGCAGAAACAAAACATTTCAGCCTTGA
>PgEPFL5
ATGACACCTCTGCTCCACACGCTTTCTCCCCGCATGGGGAGATGGATGCATCCCTCAACTTGGTGCAAAGGAAGTGCCAAGAATATTATGCTCTGTTTCTGCGCACTGTTCATAATCTTTATAGCTGTGGATTCTACTAGACGAGGATCTATTACTATTTCTTACCCGTTTCATCCTGTTCAGCCTTTCAGATGGGTTGGTGTAAGCATGGAAAATGTACCAGAGCACTCATTATCTCAAACCAAGAACCCGAAACCAGACAGCGAGCTCTTTCATGCTGATATTCATGTATCGAGATCAAGCACTGCAATATCAAGGAGGCTATTAATCGGCTCAACGGCTCCTAAATGTACTTTCAACGAATGCAGAGGATGCAAAGCTAAATGCATAGCAGAGCAAGTGCCCGTAGACGCAAATGATCCATTAAACAGTGCATATCATTACCGATGCGTTTGCCACAAATAG
>OsEPF1
ATGTGGCATGTCCCTTCACGGCCTGAATCACCTGCATTTAACTTGTGCCCACATTTCGTTCATTATGTACGTACTACGTTTTTATGTATACGTAATGCAGCAGGTGTGCAAGGTTCAGCCGGTGGCCTACACAACGGCGGCACGGCTCCATCTGCTGCTGCTGCGAACGGGAGCACCACCACCGCCTACGACGACAGAGGCACCGGCGGCCAGACGGCGACGTTCCAGGTGCAGCAGGGCGCACAGCCGGAGGAAGAGACGACGACGGAGATGGGCAACGCGGCGGAGGCGGCGACGGGATCGCGGCTGCCGGACTGCACGCACGCGTGCGGGCCGTGCTCCCCGTGCCGGCGCGTGATGGTGAGCCTCCGGTGCGCCGAGGCCGCGGAGTCGTGCCCCGTCGCGTACCGCTGCATGTGCCGCGGCAGGTTCTTCCGCGTGCCCACCCTCTAG
>OsEPF2
ATGAGGAGGCACGCTACTCTTGCTGACGCCCGAGGTCACCACCGCATCCTTCTCATACTCGCAGTCGTCCTGCTTCTTGCTGCCACCGGCGATGGCATCAGATCGCCCCCCTATGATGTAGTAACACCGGTGCATGGTGCACAAGACGAAAAGATCAGCGCTACTGCGACACTTGTGATCTCACCACAGCAGGCCACAGCTGGGGACAACGTCGGCCGCGGCGTCCTGCAGGAGGAGGTGCGCGCGACGGGGTCGAGCCTGCCGGACTGCTCGCACGCGTGCGGCGCCTGCTCGCCGTGCAACCGCGTCATGGTGAGCTTCAAGTGCTCCATCGCGGAGCCGTGCCCGATGGTGTACCGCTGCATGTGCAAGGGCAAGTGCTACCCTGTGCCCTCCAGCTAG
>OsEPFL1
ATGAGGACGGCGGCCACGCCGCCTCTCGCCGCCGCCGCCGCCGCCGTCGCGGCAGTGTTCCTCTCTGCGTTGCTGCTCGCCTCCGCCTCCGCCTCCGCCTCCAGGCTCCCTCCTCCTCGCCGTCTTCTTCCCCTGGTTGGTGGCGAGGTGGCGGTGGCGGTGGTGGCTGGGGAGGAGGAGAAGGTGCGGCTGGGGTCGAGCCCGCCGAGCTGCTACAGCAAGTGCTACGGGTGCAGCCCGTGCGTCGCGGTGCAGGTGCCCACCTTGTCCGCCCCGTCCGTCCCCGCCGCCGCCGCGCCGCGCACGACGCCGCGCCGCTCGTGGCGACGTTCACCAACTACAAGCCGCTAG
>OsEPFL2
ATGGCCGTGAGATCACCTCACCGAGCATTCCTAGTGGCCATGATTCTGGTGAGCTTCCTTCTCGGAGCTGCAGCCGGCATCCGCAGCACGACGCTGTCTTCTTCTCAGAGCCTAGCGGAGGACAAGTCGCGGCTGGGGTCGACGCCGCCGAGCTGCCACAACCGGTGCAACGCGTGCAACCCCTGCACGCCCGTCCAGGTGGCGGCGCTGCCGGGGGTTAGCCGCCCGGCGAGCGCCGCCGACCGAGTTGATGTCGCCGGGTTCGCGCAGTACTCCAACTACAAACCGCTGGGTTGGAAATGCCGCTGCGCCGGCCGCCTCTTCGACCCCTAG
>OsEPFL3
ATCTCCCTGAATTCTGATGCAGCCATCACTTCTGCTGCTGCTGCAGGTGGAGAGTTGCATCATCACCAGATCAAGGAGCCTCCTCCAGAGACGGGCGGGAAGGGGTGGGCGGCGATGTCGGAGGCGCTGATCGGGTCGCGGCCGCCGCGGTGCGAGGGCAAGTGCGCGCCGTGCGGGCGGTGCGAGGCGGTGCAGGTGCCCGTGGCGCCGCGTGCCGGCCGCCTCCGCGCCTTCTTCTTCTCCAGAGCCGCCGCCGCCGACGACGACGACGAGAGCTCCACCAACTACAAGCCGTTGAACTGGAAGTGCAGGTGCGCAGACACCAGGAGGGCGCTGGATCCATGA
>OsEPFL4
ACCGGGGGACGGACGACGACGACGACGACGACCGGAAGAGACGGCTGCTGGCTGGTTCCCCCATTCTTCGCCTCATCTCACCCGGTCGCCACCCAACTTTTGCCTCCCAAATCATCGTCGAAATGGCGGGCCATCTGCTCCTGCTCCTCCTGCTCGCTCTCCTCCTCGCCTCCTCCGTCCTTGCCAAAGCTGCCGCCGGCTTCACCGAGGTCAGAGAAGGGCGTTGCTGGGATCAGAGGCGTGATAGGGTCGAGGCCGCCGAGCTGCGAGGGGAGGTGCAGGTCGTGTGGCCACTGCGAGGCGGTGCAGGTGCCCATAACCCCACAGCAGCTGCAGAAGAAGAGAGGCCAAGGCGACGACAGGAGGAGGAAGAAGAAGCAGCTGCTCGGCCATGGCGACAGAGCTGCTGCTGCCGGTGGGAGGGCAATGCCTGATTCCTACGACGACCACTCCAACTACAAGCCGTTGAGCTGGAGGTGCAAGTGTGGGGGAATGATCCTGAACCCATGA
>OsEPFL5
ATGGTCCATCTCTTGCCATGCACCCATGCTCACTTGCCCCTGCCTCTCTTCTTCTCCATCCTCCTCCTCATCTTCTCCATGGAGGTGGCACATTCAGATGCAAGGAGGTTGCCACTGAAGCTTCTAGAAGTTGGCAACATCAAGGAGGAGCCTGATGAAACCATTGGAGAGAAGATGGAGATGGAGATGGAAGGGAGGAGGCTGATAGGATCAAGGCCACCAAGGTGTGAGAGGGTGTGCATGTCCTGTGGCCACTGTGAGGCAGTGCAAGTGCCCATTGTGCCACAGGTGATTCAGAAGACACAAACCAAAGCTGCTGCTGCTGCTGCTGCCGAGCAAGAACAGCATGTGGTGGTGAGTGCTACTGCCATCAGTGCTGCAGTGTTCACCTACAGGGTGAATGGCCTCTCAAACTACAAGCCATTGAGCTGGAAATGCAAGTGTGGTGGCATCATCCTTGATCCATAA
>OsEPFL6
ATGGCCTCGGCGCGCCGCGGCCGCCGACGGAGAGTCCCGGTCGCCGCCTCGCCGCTCCTCATCCTCCTCGTCTTCCTCCTCGCAGCTTCCCTCGGGGCGTGCAGTTCGGCGAGAAAGAGGAGCGGCGACGGCGGCGGTGCGGTGGCGGAGGAGGTGTACTACTCCAGCTGGGGATCGGCGGTGGCGGTGGCGGGGCGGCGGAGGCTGGTGGGGCCGGGGTCGTCGCCGCCGACGTGCCGGAGCCGGTGCGGCGGCTGCCACCCATGCCGGCCGGTGCACGTGGCCATCCAGCCAGGCCGGAGCTTCCCGCTCGAGTACTACCCGGAGGCGTGGCGCTGCAAGTGCGGCGACAAGCTCTTCATGCCCTGA
>OsEPFL7
ATGCATGCTACAGTTGCCGCTGCTGCAAGGAGGCCAATCCGTGTACTACGGAGACCAGCAGCAGCAGCGGCGCACGTGAGGAGACTAGACTCGTCGTCGTCGCTGATGCTAGCGAGGAGGACCAACGCGGCGGCCGGCGGCGGCGACAACGGCGACGTCCGGCGGCGGCGGCTGATCGGGCCCGGGTCGTCGCCGCCGACGTGCCGGGCGCGGTGCGGGCGGTGCGCGCCGTGCCGGCCGGTGCACGTGGCGATCCAGCCGGGCGTCGGCGCCCAGTGGGAGTACTACCCGGAGGTGTGGCGCTGCAAGTGCGGCGATAAGCTCTTCATGCCGTGA
>OsEPFL8
ATGATGCCGGCCTGCGGCATGGGGTCGTCGAGACGGCCGAGGAGATGGAGCGGCGGATCCAAACTCGCCGTCGCATGCCTCGCGGCGGTTGCGGTGACCTCCCTGCAGCTGTGCTGCCTCTCCGGCTGCTTCATCGCTGCGTGCGGCGGCGCCGGCAGGGACGACGACGACGTGCGCCGTTACTCCGATCATTTCGGGAGGCTGGAAGGAGCAGGAGCCCATTCCGGCGACCTTCTGGAAGGTGGTGGTCACTACCACGTCGGGTTGGGGCGTCGGCTGCTGTCGGGAGGGCCAGGGTCGCACCCGCCGCGGTGCACGTCCAAGTGCGGCAGCTGCAGCCCGTGCTCCCCCGTGCACGTGTCCGTCCCCCCCGGCGTCCTCGTCACCACCGAGTACTACCCCGAGGCCTGGCGCTGCAAGTGCCGCAACCGCCTCTACATGCCGTGA
>OsEPFL9
ATGGCGAGCTCGGGGGGGAGGTGGAGGCGGAGCGGCAGTTCCATGCTAAAGCTGGTGGTGGCCTTGTGCTTCTTCGCTGTGGCCATCTCCCTGTGTTGCGTCTGCCTCAGCTCGGGTTGCGGTGGCAGTGGCTGTGGTGGATTCAGGCGGCGCGCTGTGCTGCTCCGTTTAGGTAATGAAATTCAGCGAGCTGCATCCTTCTGCGCACTTGATCACAGCTCGAGCGGGCGTCGATGGCGGCGGCTGCTGGCGGAGGGCCCGGGGTCGTACCCGCCGCGGTGCACGGCCAAGTGCGGCGCCTGCGTCCCGTGCTACCCGGTGCACGTCGCCGTGCCGCCCGGCGTCCCGGTCACCACCGAGTACTACCCGGAGGCGTGGCGGTGCAAGTGCGGCAACCGGCTCTACATGCCATGA
>OsEPFL10
ATGGCCAATGCTTGCCCCACATCTACCACAAGCTCCTTGCCCCTCTTCTTCCTCTTCTGTTTCCTGCTCTTCAGTCATGCTCGTTGCAATCAAGGGCACCATGGCAGCATCTCAGGTACAGACTATGGAGAACAATATCCTCACCAAACATTACCTGAAGAACATATACATTTGCAGGAGAACATCAAGGTTCTAAACAAGGAGAGGCTGCCCAAATATGCAAGGAGAATGTTGATTGGTTCGACTGCTCCAATATGCACATACAACGAGTGCAGAGGGTGTCGATTCAAGTGTACTGCCGAGCAGGTCCCAGTGGATGCAAATGACCCCATGAATAGTGCTTACCACTACAAATGTGTTTGCCACAGGTGA
>SbEPF1
ATGGGGAGGCACGCTGGCGTCGTCCTTCTTGCTCTGACGGTAGTGCTGCTGCTCGCCGCCGTGGGTGATGGCATCAGACCAGCTCCTACTGCTGGGGCGAGCGAGATGGTGCATGGATCGACGACGACGACGACGGAGATGGTCGTCGTAGCTGCGCCGTCAGCTGCACAGGTGCAGGGGAAGAGGAGCAGGGGCGGCAAGGACGACGACCTGGTGCTGCGGGAGGAGGTGGTGCGCGCGACGGGGTCGAGCCTCCCGGACTGCTCGCACGCGTGCGGGGCGTGCTCGCCGTGCAGCCGCGTCATGGTCAGCTTCAAGTGCTCCGCGTCCGAGCCGCTGCCGTGCCCCATGGTGTACCGCTGCATGTGCAGGGGCAAGTGCTACCCGGTGCCATCCAGCTGA
>SbEPFL1
ATGGCCGTGAGCTGCTCACCTCGCCGAGCCCTCATCGCCGCCGTGTCCCTCTGCTTCCTTCTCGGCGCCGCGACCAGCATCCGCACCGCCACGTTTTCCCCTTCTCAGAACCTGGCGGAGGACAAGTCGCGGCTGGGGTCGACGCCGCCGAGCTGCCACAACCGGTGCAGCGCCTGCAACCCCTGCATGCCCGTCCAGGTGACGACCGCGCCGGGGCTCGGCCGCGCGGCGCGCGTCGCCGACGACACGGTGACGGTTGCCGGCTTCTCGCGCTACTCCAACTACAAGCCGCTGGGGTGGAAATGCCGCTGCGACGGCCGCCTGTACGACCCCTAG
>SbEPFL2
ATGGAACTCCAGCTCTACTACTCCACATCCCTGCTGCTGCTCCTCCTCCTGCTACCCTCTTCCTCTTCCTCCCACGGCCTGCGCTCTGCCGACGGTACTAGAGCGCTGCATTACCGGCTCAAGGATCCGCATCCACCAAAGGTCGGCGAGGGGGCGGCGGAGTCGCTGATCGGGTCAAGGCCGCCGCGGTGCGACGGCAAGTGCGCGCCGTGCGGGCGGTGCGAGGCGGTGCAGGTGCCGGTGGCGCCGCGGGTCGACAGCCGCGCGGGCGAGGGCGACGCCGACGAGCCCCGGCGCCGCGGCCGCGACGGGCTGTTGTTGGGCAGCGTCGACGAGGAGAGCTACACCGACTACAAGCCTCTCAACTGGAGGTGCCGGTGCGCGGACCGGCGAGCCCTGGATCCGTGA
>SbEPFL3
ATGGGCCATATTTTCCTCCTCCTGGTAGTCCTCCTGCTCACTTCCACGCGAGCCACCGCCGCCGTCCATGCCAGAGCTTCCGCCATTGAGGAGGCGAGCTTTGCAGGCATCAGGGGCGTGATCGGATCCCGGCCGCCGAGCTGCGCGGGGAGGTGCAGGTCCTGTGGCCACTGCGAGGCAGTGCAGGTGCCCGTATCTCCGCAGCAGCTGCAGAGGAAGAAGAAGGAGGGTCTCGGCCATAGCAGCAGAGCTGCTGCTGCTGCTGCTACCACCGGTGGAAGAGCAATGCCGGCCTCCTACGACGACCACTCCAACTATAAGCCGCTGAGCTGGAGATGCAAATGTGGGCGGCACATCCTCGACCCTTGA
>SbEPFL4
ATGGCGGTAGCATTCTCAGATGCCTCAGATACCAGGAGGTTGCCGCTGATGCTACAGCCGGAAGACAAGGAGGCAGTGGCCGCTGATGACAAGCAGCCGCTGGAGGCGGGAGGAGGAAGAAGAAGCAGATCAGGGGAGACTACGGAAGCAAGGCGGCGGCGTGGTCTGATCGGATCGAGGCCCCCGAGATGCGAGCGGGTGTGCATGTCCTGCGGCCACTGCGAGGCGGTGCAGGTGCCCATCGTGCCACAGCATGAGGAGGAGAAGGCGAGAGCCTCGGCGTCGGCGGTCACCCTCGCCGCCGCCATGTTCACCTACCGGGTGGACGGCATCAGCAACTACAAGCCGCTGAGCTGGAAGTGCAGGTGTGGAGGAACCATCCTGGATCCATGA
>SbEPFL5
ATGGGCTGGCCGCCGAGCTGCGGCTTGGGCCGGCGACGACGGGGCCTATCGGCCACGCTGCCGCTCTTCGTCGTCGTCCTCCTCCTCCTGCTGCTCTTCTTCTCCACCCCCGGGACGTGTGGCACGCCGGCGAAGGGGAGCGGCGGCTTGGTGGCGCCGCCGACGACGACGACGGAGGAGGAGGACGGGTACTCCTGGTCCTGGGACCCGGCGGCGGCGCGCCGGGGGCTGGTGGGGCCGGGGTCGTCGCCGCCCACCTGCCGCAGCCGCTGCGGGGGCTGCCACCCCTGCCGACCCGTCCACGTCGCCATCCAGCCAGGCCGGAGCTTCCCGCTCGAGTACTACCCGGAGGCCTGGCGCTGCAAGTGCGGCAACAAGCTCTTCATGCCCTGA
>SbEPFL6
ATGATGGGCGCCGTGACCTGCCGGAGCCGGACGAGCCGGCGCCGCTGCCACGCCGCCACCGCCCTCCTCGCCGCCGTCCTCTTCGCCGCGGCCATGGTTGTGGCAACAGGGCGGCCGGTCCGTTTGCCAGCGGCGGCGCTGGCGAGGAGGCGGATAGACTCGTCGTCGACGGCGATGATCATGAACGCCGGCGGCAGGGCAGCGACCACCACCACGAGGTGGACAGCAGGCGCCGCCATGGACGACGTCCTCCCAGCAGCAGCCCGGCGGCGGTGGCTGGTGGGTCCGGGGTCGTCGCCGCCGACGTGCCGCGCGCGGTGCGGGCGGTGCACGCCGTGCCGGCCCACCCGCGTGGCCATCCAGCCCGGCGTCGGACCCCAGTGGGAGTACTACCCGGAGGTGTGGCGCTGCAAGTGCGGCAACAAGCTCTTCATGCCATGA
>SbEPFL7
ATGCCGCCGCCGCTGCTCATGGTGGGGAGGCAGCAGCCGAGGTGGTGGTGGTGGAGGGGGAGCTCCGGATCCGCGCGGTCGACGACGCTCGGCGGCGTCGCGGTGGTGGTTGCGCTGCTCGTCTCCCTCTGCTTCATCGGCAGCCGTTTCACGGGGACACAGCTGGGTGGCTGCAGTACCCTCGCAGCACTCGCTTCATCAGATTCCGGGAGGACGACCGTGGCAGCGGCAGCAGGAGCAGCCCATCCCGGCGGTCAGGTGGTGGCGACTGATGAGACGCAGGAGGAGCGGGTTTATTACATCATCGCGCGACGACGACGCCGGCTGCTGTCGGGCGGGCTGGGGTCGCATCCGCCACGGTGCACCACCAAATGCGGCAGCTGCAACCCGTGCTACCCGGTGCACGTGTCCGTGCCGCCGGGGGTTCTGGTCACCACCGAGTACTACCCGGAGGCGTGGCGGTGCAAGTGCCGGAACCAGCTCTACATGCCATGA
>SbEPFL8
ATGGAGTGCTCCCGGGGGAGGCGGAGATGGAGGTGGTGTGGCAGATCCATGCTAAAGCTGGCGGGGCTATGCTGCTTCGCCGTGGCCATCGTCATCTGCTTCTGCGGCGTTCGGTCCTGGGCTTGCAGTGCCAGCGCCTGCAGGGGGAGGAGTACTGTGTTGCTCCGTTCAGAACCATGGGGACGAGGACGAGCGGCAGCATCTTGCGATAACCAGGGGTGCTACATCAACACGGGCGTGCAAGGGCAAGGGCAATGGCGGCGGCTGCTGGCGGAAGGTCCGGGGTCATACCCGCCACGGTGCACGTCCAAGTGCGGCGACTGCAGCCCGTGCTACCCGGTGCACGTGGCCGTGCCGCCGGGCGTGCCGGTCACCACCGAGTACTACCCGGAGGCGTGGAGGTGCAAGTGCGGCAACCGCCTCTACATGCCATGA
>SbEPFL9
ATGGCTAATGGTTGCCCCACAACTACCACAAGCTCCCTGCTCCTCTTCTTCCTTCTCTCTTGCCTGCTCATCGGCCATGCTCTCTGCAGCCAAGGCCACAATGGCAGAACATCAGGTGCTGATTCTGTGGTGCAATATCCCCACCAGGAATTGCCTGCTAAACATATAGTTTTGCAGGAGGCCGTCAAGGGTCTAAACAAGGGCATACTATCGAAGTATACAAGGAGAATGTTGATCGGCTCAATTGCTCCAATATGCACATACAACGAGTGCAGGGGGTGTCGATTCAAGTGTACTGCTGAGCAAGTCCCAGTGGATGCAAATGACCCCATGAACAGTGCTTACCACTACAAGTGTGTTTGCCACAGGTGA
>PtEPF1
ATGTCAAGGCACTTCATTAATTACAGAACCAACAGAATTTTAACACATGGCAATATCATACTTTACAGGGGGACACAAGATGCTCAGGCAATTCAGTGTGGAAGACGAATCCATGTGAGGACTTTGGGTTCCCCATTTTCATGGCTCAATAATTTTACGAAATTAAATCCCAGGGCAATGAAACATCCACTCTTCTACGTTTTGGCAATATTTGTTGCTGCCGCTCTCATCATTCCACTCATGACCATGTCTGCTGTCAGAATTAGTCGTCATAGTAACCGTGAACGATATACTACATGGCCAAGAAAAAGAAACAGCACCATGGGGAGGCTGACACTAACTTCGAAGGGAGTAGTGAGGGAGCGAATGAAGCAAAATGGAGCACACCCACTTCAAATTGCCGGCTCTAGATTACCAGATTGCTCTCATGCTTGTGGGTCATGTACACCCTGTGTGTTAAAAATTGTTAGCTCACTATGTTCCTCCCTTGCTCAGTCCGAGGCATGCCCTATATCATATAAGTGCATGTGTAAGAACAAATATTATCCAGTTCCATAA
>PtEPF2
ATGAGAAAAACCAAAGCCATGAAGATTTTTGTTGCAGCATTAGTCATCATTGCTCTCTGTCTTCTTCCAATGGCCATATCAGCGAGGCATATAGGCAGGCCACGAACACACCATGGGCACCACCATTCGACACAGCCTCGAATTAAAGATGGGACAGTGGCAAAACCCAATTTTTTATACAGGGAAAGGTGGCCAGAAAAGAGAAGGGGTGCTGATACTGTCCAAATTGCAGGATCAAGTTTGCCAGATTGTTCTCATGCATGTGGGTCATGCTCACCGTGTAGACTAGTAATGGTCAGTTTTATTTGTGCTTCACTTGAAGAGGCTGAGACTTGTCCCATGGCTTATAAGTGCATGTGTGATAACAAGTCTTACCCTGTCCCATGA
>PtEPF3
ATGAAGATTTTTGTTGCAACATTAGTCATTGCTCTCATTTGTCTTCCCACGGCCATTTCCGCGAGGCACATAGGCAGGCCACGAACACACCATGGGCACCACCATTCGACACAGCCTCGAATTAAAGATGGGACGGTGGCACAACCCAATTTCTACAGGGAAAGATGGCCAGCAAAGAGAAGGGGTGATACTGTCCAAATTGCTGGATCAAGCTTGCCTGATTGTTCTCATGCATGTGGGTCATGCTCACCATGTAGACTAGTAATGGTCAGCTTTATTTGTGCTTCACTTGAAGAGGCTGAGACCTGTCCCATGGCTTATAAATGCATGTGTCATAACAAGTCTTATCCTGTCCCATGA
>PtEPF4
ATGAAGTTCTTAGTTGGAGCCCACAAATCTTTGCTTCTTATGCTTATTTTTATGGTTTTCATGGTTGGTAAAAGCCTCCGGCCTCATCATTATACCAAGTCCAGCTACAGCAAAGAAGGTGCTTCAAATGGTGATGAGGCTCATGATTTCCCCAAGGAAGCAGCAAGAGAAGAGCTAGGAATGGAACTATATCCGACAGGATCAAGCTTGCCAGACTGCTCTCATGCCTGTGGACCTTGCACTCCATGCAAGAGGGTGATGGTGAGCTTCAAGTGCTCCGTTGCAGAATCTTGTCCTATTGTTTACAGGTGCATGTGTAAAGGGAAATACTACCATGTGCCTTCAGCATGA
>PtEPFL1
ATGGGTTCTTGTCGCCTGTTACCTGCCTCTAGATCACTAGTGCTAACTACTGCAATTTCCATATATTTTCTGCTCTATCCGGTCTCTTGTTTTGATCAACACTTACAACCTCCAACTTCTCCTCGCAAGGGTATAGCTTTTGAGGAGAAGGCAAGGCTAGGTTCGACCCCACCAAGTTGCCACAACAAATGCAATGGTTGCCACCCATGCATAGCAGTTCAAGTACCAGCTCTACCGAGTCAAAACGAACCAGTTCAAATGGGTTCAGCTAAAACTAGCAGTATTGATGAGTTCTTCGACTCGTATCCTGCAGGTAATAGGTTCCCAGATTATAGGCCACTTGGTTGGAAATGTCGCTGTGCTGACCATTTCTACAATCCCTTAACTTAA
>PtEPFL2
ATGGGTTCTTATCACCAATGTTTTCTGTTCAGTGCCACTGTTTTGTTACATATTCTGCTCTCTACGGTCTTTTGTTTTGCTCAACACGACCTGCAACCTCCAATTGCTTCTCACGAGGGTGCAGCATTTGAGGAGAAGGCAAGGCTAGGTTCAACCCCACCAAGTTGCCACAACAAATGCAATGGTTGCCACCCTTGCATGGCAGTTCAAGTGCCTACTCTGCCGAATCAAAACCGACCAGCGCAGCCGGTTTCAACCAAAACTAGCATCATTGATCCCTTTTTTGACCCATATCCTGCAGGTAATAACAGGTACTCAAATTATAAGCCACTGGGTTGGAAATGTCGCTGTGGTGACCATTTTTACAATCCTTTAAGCTAA
>PtEPFL3
ATGGGCAGTGCTAAAATTGGCTTCAGTTGTCACAGAAACAGACAACTAATCATTTCCTTGCTATTTATCTTGGTTTCAAGCTCGACCCTTGTGAGATTCACGGCTGAAGGTAGGGTAACTACCAAGCTGCTGGAGGCGGCTCCAGAGAAGGGTGTAGAAGAGGAGAAAATAGCGGTGAGAGCTCGGACAATAGGGTCAAGGCCACCAAGATGCGACAAAAGGTGCAACTCTTGTGAGCACTGTGAAGCAGTTCAAGTACCAATAACAACACAGGCTCATAGCCGTAAGAGAAGTCGATTCTCTGCTGCAATTTCCAACATCGCGTACTCTAGAGGTGATGGCATCTCCAATTACAAGCCAATGAGTTGGAAATGCAAGTGTGGGAACTTAATTTTCAATCCATGA
>PtEPFL4
ATGGAGGCAAGTTCTATTTGCTGTTTAGTGCTAGCACTGCAGATAGTGAGTTTGGTTTCTGCAGCAAGTAGGCCTTTTGCACCTAATAGCGGTGTTGCTGTCAACCGAGCAGTCACAGGACACAGCCTTCAATCTTTACAAGTTCCACTGGACTCGAACTTTGACCCCCAATCAGGTTCCGAAAAAGGCATTAAAACCAAAGATGGGGTGGCGGGTGGGATGATAATCGAGGCAGCAGCAGGTTATGCTAAAGGCATTACCAAAATTGGGTCCACCCCACCAAGTTGTGAGCACAAGTGCCATGGCTGCACTCCTTGTGAAGCAATTCAAGTGCCAGCCATCAGCAAAACCGGCACCCACCATTTAAGTGTAAACTATGCAAATTATGAGCCTGAAGGTTGGAAATGCAAATGTGGACCTTCCTTCTATAGCCCTTGA
>PtEPFL5
ATGACCCTACTACGCCACCGTCACCACTTCTTATCAACACTCACATTCTTCACTTTTCTTTTATTTTTATCTGCCCCAGCTACCACACTCTCCCAACTAGGTAGTGGAGTACTTCAGCAGGGAGGGGAGGAGAGGGGAAAGGGGGGCGGGCTAAGGGCTTTTCAGCGAGTTCTGACTCAGAAGCGACTCGGTGGACCAGGTTCTTCACCACCTTCATGTAGATCCAAGTGTGGAAAGTGCTCGCCATGTAAAGCAGTTCACGTGGCAATTCAACCTGGTTTGAGTATGCCATTAGAGTATTATCCAGAGGCTTGGAGATGTAAGTGTGGCAACGAGCTTTTTATGCCTTAA
>PtEPFL6
ATGTCCCTACTACGCCCCCGTCACCACTTATCAACACTCACTGCCTTTACTTTTCTTGTATTTTTCTCTGCCTCAGCTACAACAGTACTACTCTCCCAGCTAGGCAGTGGATCGCTTCAAGAGGGAGGGGAAGATAAGGGAAAAGGAAGTGGGTTAGGGGCATTTCCGCGAGTTCTGACTCAGAAGCGACACGGTGGACCAGGTTCTTCGCCCCCTTCGTGTAGATCCAAGTGCGACAAGTGCTCGCCATGTGAACCAGTTCACGTGCCAATTCAACATGGTTGGCGTATGCCATTAGAGTATTACCCAGAGGCTTGGAGATGTAAGTGTGGCAACAAGCTTTTTATGCCTTGA
>PtEPFL7
ATGGAATGCTTGAAGAGAAAACGATCACTCATCTTCAACAACAAGCCCTCTCTCTTTCATTATGTCTCCTTCACCATCTTCTTCTTCTTCTTGTCATTTGTTGCACTCTTCAGTCCCTTCACTTCCAATACTACATGTCTAGGCATAAGGTGCCCATTATCTGAAAAGGCAGATCATTTTTATTTTCAGGAGTTTGAGAAGACAAGAGGTTATGATGAACAAATGGAGGTTTCTTCGAGCATGGCAAGGAGGTTTTTGAGTGGGCCAGGGTCATCTCCACCGCGGTGCACGTCCAAGTGTGGCAATTGCACCCCATGCAAGCCGGTGCATGTGGCTATGCCGCCGGGGACTCCGGTTACTACTGAGTATTACCCAGAAGCATGGAGGTGCAAATGTGGGAACAAGCTGTACATGCCATGA
>PtEPFL8
ATGGAGTTGAAGAGCAAAAGATCACTCATCTTCTTCAACAAGGAACCCTCTCTCTTTCAATGTGTTTCTTTCACCATCTTCTTCTTCTTGTCATTTGTTGCACTCTTCAGCACCATCTCTTCCAAGACTACATGTCTAGGCATCATCAGGTGCCCATTATCCGGAAAAGCTCGTAATTTTTATTTTCAGGAGTTTGAGAAAACAAGAGGTTACGGGGACCCAATGGAGGTTTCTTTGAGCATGGCAAGGAGGTTTTTGAGTGGCCCAGGGTCATCCCCACCACGGTGCACATCAAAGTGTGGCAAGTGCACCCCATGCAAGCCGGTGCATGTGCCCGTGCCGCCGGGGACTCCGGTGACTGCTGAGTATTACCCCGAAGCATGGAGGTGCAAATGTGGGAACAAGTTGTACATGCCATGA
>PtEPFL9
ATGGCTTCGGCGACAGACTCCTCATACGGTATAAGAATTACATTCATTGTGATTCTCTTCTTTTCCCTCACATTTCTCCCCCCTGTCTCAGCGGGATCATCAATGCCTTCAAGAGGGAGTGAAGATATGAAGCAAAAGAAAATGGTTCTGGGTTCAAGGCCTCCTCAATGTGTCAATAGGTGCTCTAATTGCAAGCCTTGCATGGCTGCTCTGGTCACTCCTCCCCATCATAAAAACGGTGTCAGGGGACCATCATCATCTAAAGGAGATGAAAGCTATTACTTGCTCTCATGGAAGTGCAAATGCGGAGATAAGTACTTTCAACCTTGA
>PtEPFL10
ATGGCAAACACTAGACTTTGCTACTTACTCTCCCTTCTCTTTACCTTTATTCTTGCAGCGTTTGTTATTCAAGGATCCAGAAATCAAGAGCTGCTGCCTTATCATCAAAGTATCAGTACACCATCACAGGAAGATTCACAGGCGCTGGGTGGCAATGAAGAGCAGATGTCTTCAAAGAGATTGATGATTGGCTCCACAGCTCCGACTTGCACTTACAATGAATGTAGAGGATGCAAATACAAGTGTAGAGCTGAGCAAGTTCCTGTAGAGGGAAACGACCCAATACACAGTGCATACCACTACAAATGTATTTGTCATAGGTGA
>MtEPFL1
ATGGCTTCACTTAATTCATATCACCTTATCTTGTTAATGGTCATCATATTTATACCTCACCTTCTTCTGTATCCAGCTTCTTGTTTCTATCAACCACATTCTGCAATTCCTCCAAGGGGTTTATTATTTGAGGAGAAAAACAGGTTAGGTTCAGCTCCACCAACATGTCACAACAAATGTAACCAATGTCATCCATGCATGGCCGTGCAAGTTCCAAGCCATGAACATGTCCAACCAGGTCACACTGCCTCAACTTCATCCACGGAAGGTGTTAATTTCTTTCTCCAAGGTAACAATAATGGATACTCAAATTACAAGCCATTGAGTTGGAAATGCCATTGTGGTGGCAACTTCTTCAACCCTTAG
>MtEPFL2
ATGAGCAGAACTAGTAAAATGAGTCTCAGCTGTCACAAGTATACACAAATATTCATAATCATATGCATCATTCTCTTTGCTTCAACTTCCATTTTCATGGCTGAAGGAAGACCAATTTCCAATCTCAACGAAGTTGCAAAGAATGGCATGGAAGAGAATGGATCAATGTTAGCAGAGAAACTTCAAATAGGGTCAAGGCCTCCAAAGTGTGAAAGAAGATGTAGAAGTTGTGTGCATTGTGAAGCAGTTCAAGTACCTATTGTACCATCTAAAGTTCAAATCCATAGAAGCCATTATGATTCAGCAGCTTATTCATCAAGAGGGGATGGTCTTTCAAACTACAAACCTATAAGTTGGAAGTGCAAATGTGGGGACTACTTTTTCAACCCTTAA
>MtEPFL3
ATGGGGTTTGATCATCATGTCATTTGCATTTCTCTTTTCTTTTTGGTAATTTCAAGCTGGATCCTGCAAGGGTTAGTTACTGAAGGTAGAAAGATTCACAAACAAAGTGGTTTTCAACAGACAGTAAGTGAGGAGAAGATGATATTGAGGGCACAAATAGGGTCAAGACCTCCAAAATGTGATAGAAGGTGTAGGTCATGTGGACACTGTGAGGCTATTCAGGTGCCTACAAATCCTCAAGTGCAGAATGTAAAGATAAACTCTTCAAAGTTCTCTTCAATTGCTTATTCTAGAGGAAATTATAATTCCAATTACAAGCCCATGAGTTGGAAATGCAAATGTGGGAACCTCATTTTCAACCCCTGA
>MtEPFL4
ATGAGGAATGAATATCATCAGCATGTCATTTGTGGTCAAAGATTCAGTTTCATTACCATTTCTCTTCTCTTTCTGATTGTTTCAAGCTTGACACAAAAGGGACTTGTAACTGAAGGAAGAAAGACTTTGAACCAAAATGGTTTTCACCAGACATTAGGTGATAACAAGGTGATGGTGAGGAAGCAGATAGGATCAAGGCCACCAAAATGTGATACAAGGTGCAGATTCTGTGGTCACTGTGAGGCTATTCAAGTTCCAGAAAATCCTAGAGCAATGACTGGAAAGATCAACCCTTCAACTCTGTCTACAGTAGCTTATGCTAGGAGGCAAGATAATTCCAACTATAAACCTATGAGTTGGAAATGCAAATGTGGGGACATTATTTTCAACCCTTGA
>MtEPFL5
ATGTGCTACATTCCAATCTTAACATTTTCAACTCTACTTTGGAGTTTGGTTTGTGTAATAAGCAAGCCTTTGTTGCTCTCTGCTGCTGCAAATCAACAAGCAGCATTCTTCAAAGTTGATTCAACAAATAGAATACAAGATGTTCAAAGACCTTTTGACTCTACACAGGGAGAAAAGGTGATGATGGAATATGAAGAAGCATTGAGGGGAGTTGGTAGTAGGATTGGGTCAACCCCACCAAGATGTGAACACAAATGTGGAGGATGCATTCCTTGTAACCCAACTCAGAAGCCAACCAACAAACATCTTATTGGTGTTCAGTATGCTAATTATGAGCCTGAAGGTTGGAAATGCATGTGTGGCACTTCTTACTTCAACCCCTAG
>MtEPFL6
ATGAAGGGAAGATTATTCTTTTTTCTGCTAACTCTTCAAATAGTGAGTTTGGTTTGTGTAGCAAAGAGGCCTTTTCTTTCAACTCATGGTATTTCACATTCAGCTCAAGAAAATGCTTCAAAATCATCACCACCTTATACCATTGAATCAAAAAAGTTAAAGGGTATAATGGGAAAAGAAGGTATGTCAAAGAAAAGGGAGGTAGAAAATGATAGAGAAGTGAGTAAAATAGGGTCAAGTCCACCAAGCTGTGAGCATAAATGCTATGATTGTTTTCCATGTGAAGCTACTCAAGTGCCAAGCAGAACAAGCCATTTGGGGATTATGTATGCAAATTATGAGCCTGAGAGTTGGAAATGCAAGTGTGGTCCTTCATTCTATAGTCCTTGA
>MtEPFL7
ATGAAAGGAAGATTGTTTTGTTTCATTTTAGCTCTGCAGTTACTAAGTTCTGTCTCTGTGGCTAAAAGGGCTTTTCCTTCAACTGATGCAATGTCACATCCAGGCCCAGGAGAGGCACCAGCACCACACCAAACCATAGAGTCAAAAAAGTCGGAGAAAATGAAAGAAGTGGTATATGATGATGATAGAGATATTGGGATAAGCAGCAACAAGATAGGGTCAAGTCCACCAAGCTGTGAGCACAAGTGTTATGGATGCAATCCATGTGAAGCCATTCAAGTTCCAAGTACTGAAAGCAGTAAGAGAAATCATTTGGGTCTTCAGTATGCAAATTATGAGCCTGAAAGCTGGAAATGCAAATGTGGTCCTTCCTTCTACAGTCCATGA
>MtEPFL8
ATGGAGAGGAAGAGAAAAACCACTAAGCTCATGAACAAAATACATCTTTCTTATAGTTTCTACTTTTTTATGCTCTCAATGATGTTCACCAATACTTCTACTGCTTCAACCATTAAATGTCTAGATACTAGGTGTACCATATTTTTCAAATCTGAAATAGATTTACAGCAAATTAACGTGAAAACTAGACAAGACATGGAGTCTCAAGAAAAATCAAAGGTCTCCGTAGATTGGCCAAGAAGGTTTCTAGGTGGACCCGGGTCATTTCCGCCGCGATGCAATGCCAAGTGTGGCAAATGTATACCTTGCAAACCGGTCCATGTGACGGTGCCACCGGGAACACCGGTGACAGCCGAGTACTATCCTGAGGCATGGAGATGCAAGTGTGGCAACAAGTATTACATGCCATGA
>MtEPFL9
ATGGATTCACCAAAAATACACCACAGCAGACTAAAAACTTCAGTTACTCTGATTCTCATAATTTTTCTTACCTTATTTGCTTCTAATTTAGAAGGGTCACAAAATTTGAAGAAATATCATAGAAGTAAGGGTCTTATAAATCAAAAGAAATCAGTATTGGGATCAAGACCTCCTAGGTGTGTTAACAAATGCTTGAATTGCAGACCTTGCATGGCTACTTTAGTTATCTCTCCTCATCACAAAGTTGGTCAAATTCACAAAGCAAAAATAACAGCTGAAAAAGATGAGGGATACTATCTTATGTCATGGAAATGCAAGTGTGGTAACAAGTTCTTTCAACCTTGA
>MtEPFL10
ATGTCTCCACTTGGACTATTCAAAGTTGCAATCACTGTCTCTTTCATTTTTCCCCTCATTGTTCTACTTCCTAGATCAGGTAGAACTGTATTGTGTGATGAGATGAGGAGGGAGAGTAGTTTAGAGGAAAGGAAAGTGGCAATAGGGTCAAAACCTCCAGTTTGTGTAAACAAGTGCATGAAGTGTAGACCATGCATGGCTACTGTGGTTGTTAATGACCATGATCACCAAAGAAAAAGGAAGATGAAGGGCTTCAAATTAGAGTCCTCTCAGGAAGATGATAGCTATTATCTCCTTTCATGGAAATGCAGATGTGGGAATAAGTTGTTTCAACCATGA
>MtEPFL11
ATGGCTCCACCTGCTAGATCCTATCATCTACATGGACTCAAACTTGCAACAATAATCACTGTGCTTTTCATCTTTTTCTTCTGCATGCTATTTTCCAAATCAGGTGGATCATTGGTGTTGGAGAGAAATGATAGCTTGCAAGACAGAAAAATGGTGATAGGGTCAAAGCCTCCTGCTTGTTTAAATAAGTGCATGAATTGTAGGCCTTGTATAGCAACTTTGGTTGTTTCACAAAAACGAAAGAGTTACAAAGTGTTATCTCGTGGGGATGATAATGATACTTATTACCTTCTAGCATGGAAATGTAGATGTGGGAATAAGGTGTTTCAACCTTAA
>MtEPFL12
ATGAAATATCAATTTGAATTAATTGCTTGCATCAATGAAGCATGGAAACAAAGAAATTCTAGAAGATTGATGATTGGATCCACAGCACCAACATGTACTTACAATGAATGTAGGGGGTGCAAATATAGATGCAGAGCTGAGCAAGTTCCTGTGGAGGGAAATGACCCCATCAACAGCCCTTATCACTACAGATGTGTTTGTCATAGATCATGA
>AtEPF1
ATGAAGTCTCTTCTTCTCCTTGCCTTTTTCCTCTCTTTCTTCTTTGGCTCTCTCTTGGCTAGGCATTTACCAACATCCTCCCATCCAAGTCATCATCATGTAGGAATGACCGGGGCATTGAAGCGTCAGAGGAGGAGGCCGGACACGGTGCAGGTGGCTGGGTCTAGGTTGCCAGATTGCTCACACGCGTGTGGCTCGTGTTCTCCATGCCGTCTTGTGATGGTTAGCTTTGTGTGTGCATCCGTCGAAGAGGCTGAGACTTGTCCAATGGCTTATAAATGCATGTGCAACAATAAGTCCTACCCTGTCCCTTGA
>AtEPF2
ATGACGAAGTTTGTACGCAAGTATATGTTTTGCCTCGTCCTAGTCTTCGCCGCGTGTTCTTTGGTCGTTAACTCCATTCGCACGCCGCCACTAAAAAACACGGTCAATGGCGGAGAAAAGAAAAACGCCGATATAGAACAAGCTCAAACGCACCACAAGAAGGAAATAAGCAAAAACGGAGGGGTAGAAATGGAAATGTACCCAACAGGATCAAGCTTACCGGATTGTTCATACGCGTGTGGCGCATGTTCGCCGTGTAAACGTGTGATGATTAGTTTCGAATGCTCAGTCGCCGAATCATGTAGCGTCATCTACAGATGCACGTGCAGAGGGAGATACTATCACGTGCCATCTAGAGCTTGA
>AtEPFL1
ATGTTTGCTATATACAAATCAACCCTTCTTCTTCTTCCTCTCATTCTCATTCTTCTCATCACTCCACAAGTCTCATCCTTTCTTCAACCTATCCAACCTCCTATTTCTCCTCAAGTCGCTTTGATTGAAGATAAAGCAAGATTAGGTTCAACACCACCAAGCTGCCACAACAGATGCAACAACTGCCATCCTTGCATGGCTATTCAAGTACCAACTCTCCCGACTCGCTCCCGCTTCACACGAGTTAACCCGTTTTCCGGTGGATTCGTACGACCTCCTTCTTCTCTAACCACCGTTCTTGATCAGTACTCTAATTACAAACCTATGGGATGGAAATGTCATTGCAATGGCCACTTTTATAATCCTTAA
>AtEPFL2
ATGGTGTGGAGCAGCAACATGTCAAGCTTTCTACTGATTTTGCTCATTCTTAATTCGACCCATTTCAGTCTAATGGCTAATGGTAGACCAGAGCCTGACTCTGTCGAATTCACCAAGAGTGGAGATCAAGATGTGAAGATGATGATGAGAGGTCTAATAGGATCAAGACCACCAAGATGTGAGAGAGTAAGATGTCGTTCTTGTGGTCATTGTGAAGCAATTCAAGTTCCTACAAATCCTCAAACAAAGCTTCACTCTCCTTTAACTACTTCTTCTTCTTCTTCCTCTGAGACTATTCATCTTGACTACACCAGAGGAGATGATAGTACTAATTACAAACCCATGAGCTGGAAATGCAAATGTGGTAACTCTATCTACAACCCTTGA
>AtEPFL3
ATGGAATACATGTTCTTATTAATGTCTAAATTCTTTTTCGTTTTCCCAATAATAATTTATATTGGGCCTGCAGAGATAATAAAGCCGCAGGCTGCAGAAGAAAACTCTAGGAGACGCATTTTGAACCCCAATGAGAATAAAGAAGAGATAGTGAAAAGAAGAAGAAGAATAGGATCAAAGCCACCAAGTTGTGAGAAAAAATGCTATGGATGTGAGCCATGTGAAGCAATCCAATTCCCTACCATTTCTTCAATCCCTCACCTATCTCCTCATTATGCTAATTACCAACCTGAGGGTTGGAGATGCCATTGTCCTCCTCCTTAA
>AtEPFL4
ATGGGCACCTTCCGTCGCCGCCGTCGCTTTCTTTTAGCTGCACTCGTCACATTTGCTCTCCTCCACCTCTTCTCCGCCTCCTCCATAGTCTCCGCCGATGGTAGATGGATTGGTCAGAGAACCGGGTCGGATTTACCGGGTGGGTTCATAAGGAGTAATAAGCGGTTTGGTGGTCCGGGTTCATCACCACCGACGTGTAGATCGAAGTGTGGGAAATGTCAGCCGTGTAAACCGGTTCACGTACCAATTCAACCCGGTTTAAGTATGCCATTGGAGTATTACCCTGAAGCTTGGCGGTGCAAGTGTGGCAACAAGCTCTTCATGCCCTAA
>AtEPFL5
ATGGGCGTCGTCCTCCCAACTCTCATCGTTTATGCTTTCCTTCTCTTCTTCTCGTCGTCCTCCGCCGCCTCTCTTCAACGTCCCAGTGGAGGGCTTGGGCAGGGGAAGAAGGAGATAGCTAGGTCGGGTTTACCGGGTCAGATTGTAGATCAGAAGCGGTTAGGGGGACCTGGCTCGGTGCCTCCGATGTGTAGATTGAAGTGTGGGAAATGTGAGCCTTGTAAAGCAGTTCACGTTCCGATTCAACCAGGTCTGATTATGCCACTGGAGTATTACCCTGAAGCTTGGCGCTGCAAGTGTGGCAACAAACTCTTCATGCCCTAA
>AtEPFL6
ATGGGTTTCGAGAGAACATCATCATCATTATCATTATTATCATCATCATTACCATCATCATTACAACCATCAGAAAACACGAGAGCCAAGTTCAGTCTCTTCTATTTATTGCTACTCTTCTTCGTCCTCTGTGTCATTGCCACCTTCACTATAACTCCCACTTCGACTTCTTCTCCATATAATAGGAATTCTAACTCTGGGACACTAGGGAACTTCTATGCAAAGGTTCGTAAACTGTTTATACCTCTTACTCTCTTGCGTGATCTAACAATCAGCGACTGTGACGGCATGTCGAGACTGACTGGGCATGCAGAGATGCCATGTACTCCTAAAGAAATTCTCAGCCGTCGGATTGGTTTCAGCGCACACGAGGACAAGGACAGTACTCAACTTTTGGTTCGTTCACCACTCGTGGGACCCTGCCTTGCTTACGATCTCGATCGAGTGGAGGAAGGCAAGAGTACCGTAGTGATAAAGAAGACTAGGAAGATCGGTGACCGGAGCAAGGAGGCAGAGCTACGGAGGATTCTAAGGGGATTGGGCTCATCTCCACCACGGTGCTCCTCCAAGTGTGGAAGATGCACTCCGTGCAAGCCTGTTCACGTTCCGGTGCCTCCCGGCACGCCTGTCACCGCCGAATACTACCCGGAAGCTTGGAGATGCAAGTGCGGCAACAAGTTGTACATGCCATGA
>AtEPFL7
ATGGATCATGTGAATCCAACACTGTTTCATTTAAAATCCCTTTCAATCTTTACTCTCACTCTCTTATATATCTCTTCACCACATTTTCTTTTGTTCAAAACCCTTTCTATGTATGAGAACCTAAGAATATTTCTAAAAATAATACCCTTCAATCTTTTCGGAATGAAATCGGTATCTTTAATCGCGATTCTTCTTCTCCATCTTTTTGTTAGTAGTGATACTTTCCAGTTGGATCTTTTTCACTGTAAGTATTATTTGGCTATTACATGGCTTATAAATAGAGACAATGAATGTGTTATATACATCTTGGTTGGTTCTTTTATTTGTTGTATTGTGATTTGCGAGGTTGTAGATAAGGCGAGCGGATCAAGCATACCTGACTGTTCGAATGCGTGTGGACCATGTAAACCATGCAAGCTTGTCGTGATCAGTTCTACGTGCTCCGCCTCCGAGGCTTGCCCTCTCGTCTACAAGTGCTTGTGTAAAGGCAAATACTATCACGTGCCTTCCCTCACCTAA
>AtEPFL8
ATGGATTCGTCAAGAAAATATAAACGATGTGGTTTTGGAGCTGCACTGTTCGTTGCTAACATCTTCTTCTCTCTGCTCTCTCTACACTGCATATCTGGGGCACATGGTCATCAACAAAGAATGAAAGAATCGGTTATGGGTTCAGAGCCTCCCGTGTGTGCGACAAAATGCCGGAACTGCAAGCCTTGCCTTCCTTATCTATTTGACATTCGTGGTGCTCATGATGATGATGATGATAGTGAACCATACTATCCGGTAAAGTGGATATGTAGATGTAGAGATAGAGTATTTGAACCTTAA
>AtEPFL9/Stomagen
ATGAAGCATGAAATGATGAACATCAAGCCAAGATGCATAACCATCTTCTTTCTTCTTTTTGCTTTGCTTCTTGGAAATTATGTAGTTCAAGCCTCAAGACCTCGTTCTATCGAAAATACGGTCTCCCTTCTCCCACAAGTACATCTCCTGAATTCAAGGAGGAGGCATATGATAGGGTCGACAGCACCAACTTGTACGTACAACGAGTGCAGAGGATGCAGATACAAGTGCAGAGCAGAGCAAGTTCCAGTCGAAGGAAATGACCCTATCAACAGTGCTTATCATTATAGATGTGTTTGTCATAGATAA
>CpEPF1
ATGAAGGGTTTTGTTTGTATTGCTGCAATTCTCACTGTTCTTCTCCTTGTTCCTGCTATCTCATCTGCCAGACACATAAGCCGGCCAAGAACACCAAATCATCAAACAGATCATAGGCATCACCATTCTCATGGACAGGGAAGAACAAGAGAAGGGACAGTGGCTACAGCAGAGCCAAATTACTACTACAGGGAAAGAAGGATACCTCCAACGAAGAGAAAGGGTCCGGACACGCTTCAAATCGCCGGCTCAAGCTTGCCGGACTGCTCGCACGCGTGCGGCTCATGCTCGCCGTGCAGACTCGTCATGGTGAGCTTCGTGTGCGCGTCGCTGGAAGAGGCCGAGACTTGTCCCATGGCTTACAAATGCATGTGTAATAACAAGTCTTACCCGGTTCCATGA
>CpEPF2
ATGAATAAGTACTACGGCTTCTCCATCATGGTGATTCTCTTTGCGCTTGTTCATGATATTCTGCCCGCCTCTGCATCTCCAAATCATTTTCGAGTCCAAGAACAGGGTGCTGGGTATCAACCTCGTAAGCATAATCAGGTGGAGGTGCTGGGCATGGACTTATATCCAACAGGATCAAGCTTGCCGGACTGCTCACACGCGTGCGGACCATGCTTCCCATGCAAGAGGGTGATGGTGAGCTTCAAGTGCTCCACCGAGTCCTGCCCCATTGTTTATAGGTGCATGTGTAAAGGCAAATACTACCATGTCCCTTCCAATTGA
>CpEPFL1
ATGAATTCACTCAACTCGGTGCTCTCTATTTACACAAAAACTATCACATTCTCCATCATTCTTCTCCTTCTCTCTCCTGTACTCGGTTCCCTTACCCATGATCATCTTCAGCCCCCTCCCTCTCCTCGTGAATTGTTGATCGAGGATAAGACCAGGCTTGGATCGACTCCGCCGAGTTGCCACAACAAGTGTAATGGATGTCACCCGTGCATGGCCGTCCAAGTGCCTTCTAATCTACCGAGTGAAAACCGAGTTGAAGCAGCGGGTTCGAACAGAAAAACAATGAACAAGGCCATGCAGTTCCTCGACCAGCCATCAATGGCCTCTGCAGATAGAAGTAGTAATAATAAGTACTCCAATTACAAGCCTCTGGGTTGGAAATGTCGCTGCGGTGATCACTTCTACAACCCATAA
>CpEPFL2
ATGGGTAGCTCCCAAAATTGCATTTTCTGTCGCACAACAACTAGACACCTCATCATTTCCTTGCTTCTTCTTTTGGTTTCAAGCTTCACCCAAGTGACTTTCGTGGCTGAAGCCAGAGCTATTTCCGAGCTAATAAATGCTACCCAGAAAGCAGATCATGAAGAAGACAAGGTGATGATGATGGTGAGGAGGAATCTGATAGGGTCGGCGCCACCGAGGTGCGAGAGGAGGTGCAAGTCATGTGAGCACTGCGAAGCAATTCAGGTGCCGGTGACAAACGTAAACCAGAACCGAAGAAGAAGCCATTACACTTCTGCAACTCTCTCTATTCCGGACTCGAGGGGCGACGACGTCTCCAACTACAAGCCAATTAGCTGGAAGTGCAAGTGTGGGAACTTCATTTTTAACCCTTGA
>CpEPFL3
ATGAGATGCAAGGCTGAAGGTAGATCAGAGCCAAAGTCTATTACTTTTTCTAAGACAGTCGACGAAGAGAAAGCGGCATTGAGGGCTCAAATAGGGTCAAGGCCTCCGAGATGCGAAAGAAGGTGCAGCTCATGCGGGCACTGTGAAGTCATTCAGGTTCCTACAAACCCTCAAGTTCAAAAAGGGAAGAGATCAAATCCTTCAACAGTGTCTAATGTTGCCTATGCAAGAGGTAATGACAACTCCAACTACAAGCCAATCAGTTGGAAATGTAAATGTGGAAACTTCATCTTTAACCCTTGA
>CpEPFL4
ATGGGCTTCCACCTCAAGTCTAAACAGGTTGTCAAGAGCACAGGAGTTAGGGAGTCGAGTAAAGAAGAAGAAGAAGAAGAAGAAAAAGAAGGGACTAGAGGGGTGAGCAAAATAGGGTCAAGTCCGCCAAGCTGTGAACACAAGTGCTACGGATGCAACCCTTGTGAACCCATTCAGGTGCCCACAATCAGCGGCCACCATAGCCATGTGGGTTTGCAATACTCTAACTATGAGCCTATGGACTGGAAATGCAAGTGCGGCCCTTCCTTTTACACCCCTTAA
>CpEPFL5
ATGGGCGTAGTGCGCCACCGTCTATCGACATTGATTGCCCTCACTTGCCTCTTCTTTGGCTTGGCCTCCGCCTCCTCTATTACCCTCTCCCAACTCGATACTAGGTTCCAGCAGAAGGAAGAGAGTGAGACAGGAGGTGGGTCGACCTGGTTGAAGAGAGTCCTGACTGATAGGAAGCTGGGGGGGCCGGGTTCTTCACCACCCTCGTGCAGATCCAAGTGCGGTAGGTGCTGTCCTTGTAACCCGGTTCACGTGCCGATTCAACCCGGTTTTAGCACGCTGCAGGAGTACTACCCGGAGGCCTGGCGGTGCAAATGCGGCGACAAGCTCTTTATGCCGTAA
>CpEPFL6
ATGAAAATGGAGATCTTTATACAATACCCATCTTCATTATCCTCCCAAATCTCACTGTCATATATCCATCCTCTCAGTCTTGGCAATATCTATAGTACATACATAGATATAGTAACTGTCTCTGTTTTTTTTTTTCTCTCTCTGAAATTTAATGCAGATGAAATCATGAGGACTCCATTTTCTGGTAAAGCTGATTTGTATTCTCAGAAGAAGGAGGAGGATGGTAAAATGAGAAGGGGAAGAATGGGAAGGAGGCTGCTGAGTGGGCCAGGATCATCGCCGCCACGGTGCACTTCGAAATGCGGGAAGTGCACGCCGTGCAAGCCGGTGCACGTGCCGGTGCCGCCTGGGACGCCGGTGACCGCGGAGTATTACCCGGAGGCATGGAGGTGCAAATGTGGGAATAAGTTGTACATGCCCTGA
>CpEPFL7
ATGAATCAGAGTTTAAAAGTTGCACTACTCACTCTTGCTTTCATTTTTTCTCTCCCATTCTTTTTACCAGATGAGTGGTCAAACAGAAAGATCTTAGGTAAAAATGAAATGGGTATGGAGGAAACTGAGAAGATGGTTTTGGGTTCAAGGCCTCCTAGGTGTGTGAACAAATGCATGAAGTGTAATCCATGCTTGGCTACGCTGGTTATTTCTCCTCACCAAACTAGGGTTTTCGGGACAACATCTCGCCGGGAAGAAGGTGATGATCGTGCTTATGATGATCCTTATTATCTCCTCTCATGGAAATGCAAATGTGGGAATAAGCTCTTTGAACCTTAA
>CpEPFL8
ATGGCCGCCGCCACCATTACACGCTGCAACTCACTCCTCTTGCTGCTCATCATCTTCACTTCAATTCTTCAAGTAAAAGGTCATAACCAACCACCAACTCGTTTCTGTAACTATAATTCTTTCCTTGGATATCTCATGCTTATTATCTTTTCCAGTATTGCAGGATCTACAACTCAAACCCAACAGCTACTTCCTAATGATGAAGAAAGAGTTTTCTCTCATTCTTCTCCATTATATTTTCAGGGTGACGGAAAGAAGATGAAGAGGAATTCAAGGAGGTTAATGATTGGATCAACGGCACCCACCTGCACATACAATGAATGTAGAGGATGCAAATACAAGTGCAGCGCTGAGCAAGTTCCGGTTGAAGGAAACGACCCCATAAACAGTGCTTACCATTACAAATGTGTCTGTCACCGGTAA
